# Supplementary material for: The Role of Viral and Host MicroRNAs in the Aujeszky’s Disease Virus during the Infection Process
Source: PLoS One. 2014 Jan 24;9(1):e86965. doi: 10.1371/journal.pone.0086965 (PMC3901728; doi:10.1371/journal.pone.0086965)
Supplement: Dataset S1 — Ct and Tm values of qPCR in vitro samples. (XLSX) [file pone.0086965.s008.xlsx]

## Sheet: viR02
Sample Name	RT	Detector Name	Ct	Tm Value
B12-RT1	RT1	viR02	25.585	74.2
B12-RT1	RT1	viR02	25.2776	74.2
B12-RT2	RT2	viR02	24.8671	73.9
B12-RT2	RT2	viR02	24.8634	73.9
B24-RT1	RT1	viR02	20.7623	74.7
B24-RT1	RT1	viR02	21.0616	74.4
B24-RT2	RT2	viR02	20.3257	74.4
B24-RT2	RT2	viR02	20.2818	74.1
B30-RT1	RT1	viR02	21.2305	74.2
B30-RT1	RT1	viR02	20.0718	74.2
B30-RT2	RT2	viR02	19.6323	74.1
B30-RT2	RT2	viR02	19.8982	74.1
CC12-RT1	RT1	viR02	37.2378	80.7
CC12-RT1	RT1	viR02	37.4513	80.4
CC12-RT2	RT2	viR02	39.917	80.4
CC12-RT2	RT2	viR02	38.5177	73.4
CC24-RT1	RT1	viR02	36.6921	77.8
CC24-RT1	RT1	viR02	37.0139	80.7
CC24-RT2	RT2	viR02	Undetermined	73
CC24-RT2	RT2	viR02	37.3064	71.3
CC30-RT1	RT1	viR02	39.0418	80.7
CC30-RT1	RT1	viR02	36.62	80.7
CC30-RT2	RT2	viR02	38.4095	71
CC30-RT2	RT2	viR02	Undetermined	71
NIA12-RT1	RT1	viR02	24.8088	74.4
NIA12-RT1	RT1	viR02	25.0764	74.2
NIA12-RT2	RT2	viR02	24.8342	73.9
NIA12-RT2	RT2	viR02	24.7054	73.9
NIA24-RT1	RT1	viR02	20.2765	74.4
NIA24-RT1	RT1	viR02	20.4031	74.4
NIA24-RT2	RT2	viR02	20.3866	74.4
NIA24-RT2	RT2	viR02	20.3671	74.1
NIA30-RT1	RT1	viR02	20.6858	74.2
NIA30-RT1	RT1	viR02	20.8849	73.9
NIA30-RT2	RT2	viR02	19.4475	73.9
NIA30-RT2	RT2	viR02	19.623	73.6

## Sheet: viR04
Sample Name	RT	Detector Name	Ct	Tm Value
B12-RT1	RT1	viR04	32.5748	73.3
B12-RT1	RT1	viR04	32.2357	73.3
B12-RT2	RT2	viR04	34.7389	73
B12-RT2	RT2	viR04	34.6434	73
B24-RT1	RT1	viR04	28.7285	73.8
B24-RT1	RT1	viR04	28.3389	73.8
B24-RT2	RT2	viR04	29.1745	73.7
B24-RT2	RT2	viR04	29.6898	73.4
B30-RT1	RT1	viR04	25.8493	73.5
B30-RT1	RT1	viR04	25.7846	73.5
B30-RT2	RT2	viR04	27.3286	73.5
B30-RT2	RT2	viR04	27.7619	73.4
CC12-RT1	RT1	viR04	37.5222	72.8
CC12-RT1	RT1	viR04	37.101	72.8
CC12-RT2	RT2	viR04	38.3562	72.5
CC12-RT2	RT2	viR04	38.3492	72.7
CC24-RT1	RT1	viR04	39.0663	73.1
CC24-RT1	RT1	viR04	38.4133	73
CC24-RT2	RT2	viR04	38.4091	73
CC24-RT2	RT2	viR04	39.239	73.2
CC30-RT1	RT1	viR04	39.1956	73.1
CC30-RT1	RT1	viR04	38.584	73
CC30-RT2	RT2	viR04	38.7855	73
CC30-RT2	RT2	viR04	39.5262	72.7
NIA12-RT1	RT1	viR04	32.4094	73.5
NIA12-RT1	RT1	viR04	31.771	73.5
NIA12-RT2	RT2	viR04	33.8279	73.2
NIA12-RT2	RT2	viR04	34.2126	73
NIA24-RT1	RT1	viR04	28.0054	73.8
NIA24-RT1	RT1	viR04	27.8822	73.8
NIA24-RT2	RT2	viR04	28.9409	73.7
NIA24-RT2	RT2	viR04	29.3503	73.4
NIA30-RT1	RT1	viR04	25.2061	73.5
NIA30-RT1	RT1	viR04	25.3919	73.5
NIA30-RT2	RT2	viR04	27.1318	73.2
NIA30-RT2	RT2	viR04	27.1721	73.2

## Sheet: viR05
Sample Name	RT	Detector Name	Ct	Tm Value
B12-RT1	RT1	viR05	30.4557	74.8
B12-RT1	RT1	viR05	30.3731	74.8
B12-RT2	RT2	viR05	29.4841	74.8
B12-RT2	RT2	viR05	29.3999	74.5
B24-RT1	RT1	viR05	29.6842	75.1
B24-RT1	RT1	viR05	29.4418	75
B24-RT2	RT2	viR05	28.4779	75
B24-RT2	RT2	viR05	28.9009	75
B30-RT1	RT1	viR05	29.259	74.6
B30-RT1	RT1	viR05	28.8663	74.5
B30-RT2	RT2	viR05	28.7666	74.8
B30-RT2	RT2	viR05	29.1215	74.5
CC12-RT1	RT1	viR05	35.9504	77.2
CC12-RT1	RT1	viR05	35.7968	73.3
CC12-RT2	RT2	viR05	39.7931	76
CC12-RT2	RT2	viR05	36.8681	82
CC24-RT1	RT1	viR05	37.4894	73.4
CC24-RT1	RT1	viR05	35.5363	77.2
CC24-RT2	RT2	viR05	34.9192	77.2
CC24-RT2	RT2	viR05	36.3617	80.7
CC30-RT1	RT1	viR05	35.8921	73.9
CC30-RT1	RT1	viR05	37.6048	82.3
CC30-RT2	RT2	viR05	38.7536	73.6
CC30-RT2	RT2	viR05	35.501	73
NIA12-RT1	RT1	viR05	30.7112	75.1
NIA12-RT1	RT1	viR05	30.6728	74.8
NIA12-RT2	RT2	viR05	29.4568	74.8
NIA12-RT2	RT2	viR05	29.598	74.7
NIA24-RT1	RT1	viR05	29.3938	74.8
NIA24-RT1	RT1	viR05	29.3203	75
NIA24-RT2	RT2	viR05	28.47	74.8
NIA24-RT2	RT2	viR05	28.5077	74.7
NIA30-RT1	RT1	viR05	29.1591	74.8
NIA30-RT1	RT1	viR05	28.9401	74.5
NIA30-RT2	RT2	viR05	29.6632	74.3
NIA30-RT2	RT2	viR05	29.4177	74

## Sheet: viR06
Sample Name	RT	Detector Name	Ct	Tm Value
B12-RT1	RT1	viR06	28.3911	73.1
B12-RT1	RT1	viR06	27.8527	73.1
B12-RT2	RT2	viR06	28.6177	72.8
B12-RT2	RT2	viR06	28.2886	72.6
B24-RT1	RT1	viR06	24.5211	73.4
B24-RT1	RT1	viR06	24.5186	73.1
B24-RT2	RT2	viR06	24.5303	73
B24-RT2	RT2	viR06	24.4392	72.8
B30-RT1	RT1	viR06	23.3806	72.9
B30-RT1	RT1	viR06	23.1889	72.9
B30-RT2	RT2	viR06	23.0087	73
B30-RT2	RT2	viR06	23.1604	72.8
CC12-RT1	RT1	viR06	38.507	72.4
CC12-RT1	RT1	viR06	36.2026	72.1
CC12-RT2	RT2	viR06	36.8534	71.9
CC12-RT2	RT2	viR06	36.5188	71.8
CC24-RT1	RT1	viR06	36.4133	72.9
CC24-RT1	RT1	viR06	37.2355	72.9
CC24-RT2	RT2	viR06	38.3953	72.1
CC24-RT2	RT2	viR06	38.0965	72.1
CC30-RT1	RT1	viR06	36.6148	72.4
CC30-RT1	RT1	viR06	35.9913	72.4
CC30-RT2	RT2	viR06	35.9666	72.3
CC30-RT2	RT2	viR06	35.7523	72.6
NIA12-RT1	RT1	viR06	27.8209	73.1
NIA12-RT1	RT1	viR06	27.6038	73.1
NIA12-RT2	RT2	viR06	28.7488	72.8
NIA12-RT2	RT2	viR06	28.3832	72.8
NIA24-RT1	RT1	viR06	24.1267	73.1
NIA24-RT1	RT1	viR06	24.0789	73.1
NIA24-RT2	RT2	viR06	24.5339	73
NIA24-RT2	RT2	viR06	24.2344	72.8
NIA30-RT1	RT1	viR06	23.2741	73.1
NIA30-RT1	RT1	viR06	23.3072	72.9
NIA30-RT2	RT2	viR06	23.4587	72.6
NIA30-RT2	RT2	viR06	23.637	72.5

## Sheet: viR08
Sample Name	RT	Detector Name	Ct	Tm Value
B12-RT1	RT1	viR08	31.2161	72.2
B12-RT1	RT1	viR08	31.2764	72
B12-RT2	RT2	viR08	32.2858	71.9
B12-RT2	RT2	viR08	32.3514	71.7
B24-RT1	RT1	viR08	27.5819	72.5
B24-RT1	RT1	viR08	27.8225	72.2
B24-RT2	RT2	viR08	28.2528	72.2
B24-RT2	RT2	viR08	28.058	71.9
B30-RT1	RT1	viR08	26.1489	72
B30-RT1	RT1	viR08	25.7445	72.2
B30-RT2	RT2	viR08	25.3554	71.9
B30-RT2	RT2	viR08	25.4274	71.9
CC12-RT1	RT1	viR08	Undetermined	65
CC12-RT1	RT1	viR08	Undetermined	65
CC12-RT2	RT2	viR08	Undetermined	70
CC12-RT2	RT2	viR08	Undetermined	63.7
CC24-RT1	RT1	viR08	Undetermined	70.3
CC24-RT1	RT1	viR08	Undetermined	72.7
CC24-RT2	RT2	viR08	Undetermined	72.2
CC24-RT2	RT2	viR08	Undetermined	72.1
CC30-RT1	RT1	viR08	Undetermined	68.2
CC30-RT1	RT1	viR08	Undetermined	72.2
CC30-RT2	RT2	viR08	Undetermined	64.5
CC30-RT2	RT2	viR08	Undetermined	63.2
NIA12-RT1	RT1	viR08	30.3593	72.2
NIA12-RT1	RT1	viR08	30.9625	72.2
NIA12-RT2	RT2	viR08	32.2646	71.9
NIA12-RT2	RT2	viR08	32.1146	71.7
NIA24-RT1	RT1	viR08	27.0993	72.2
NIA24-RT1	RT1	viR08	27.5097	72.2
NIA24-RT2	RT2	viR08	28.4106	72.2
NIA24-RT2	RT2	viR08	28.0102	71.9
NIA30-RT1	RT1	viR08	25.8414	72.2
NIA30-RT1	RT1	viR08	26.0919	71.9
NIA30-RT2	RT2	viR08	26.0911	71.7
NIA30-RT2	RT2	viR08	26.4137	71.6

## Sheet: viR09
Sample Name	RT	Detector Name	Ct	Tm Value
B12-RT1	RT1	viR09	29.7412	75.2
B12-RT1	RT1	viR09	29.8385	75.2
B12-RT2	RT2	viR09	29.7269	75
B12-RT2	RT2	viR09	29.8275	74.9
B24-RT1	RT1	viR09	25.4929	75.5
B24-RT1	RT1	viR09	25.2345	75.5
B24-RT2	RT2	viR09	24.8585	75.4
B24-RT2	RT2	viR09	24.4687	75.2
B30-RT1	RT1	viR09	23.9852	75
B30-RT1	RT1	viR09	23.4662	75
B30-RT2	RT2	viR09	23.4501	75.2
B30-RT2	RT2	viR09	23.5114	74.9
CC12-RT1	RT1	viR09	Undetermined	75.7
CC12-RT1	RT1	viR09	Undetermined	63.7
CC12-RT2	RT2	viR09	Undetermined	64.6
CC12-RT2	RT2	viR09	Undetermined	61.3
CC24-RT1	RT1	viR09	Undetermined	75.5
CC24-RT1	RT1	viR09	39.2728	75.9
CC24-RT2	RT2	viR09	Undetermined	66.6
CC24-RT2	RT2	viR09	Undetermined	61.3
CC30-RT1	RT1	viR09	Undetermined	75
CC30-RT1	RT1	viR09	39.1609	81.5
CC30-RT2	RT2	viR09	Undetermined	61.3
CC30-RT2	RT2	viR09	Undetermined	61.3
NIA12-RT1	RT1	viR09	30.1207	75.5
NIA12-RT1	RT1	viR09	29.9451	75.2
NIA12-RT2	RT2	viR09	30.0909	75
NIA12-RT2	RT2	viR09	30.1808	74.9
NIA24-RT1	RT1	viR09	24.9368	75.5
NIA24-RT1	RT1	viR09	25.0682	75.2
NIA24-RT2	RT2	viR09	25.6063	75.2
NIA24-RT2	RT2	viR09	25.2868	75.2
NIA30-RT1	RT1	viR09	23.1405	75
NIA30-RT1	RT1	viR09	23.7051	75
NIA30-RT2	RT2	viR09	23.9285	74.7
NIA30-RT2	RT2	viR09	23.7477	74.7

## Sheet: viR11
Sample Name	RT	Detector Name	Ct	Tm Value
B12-RT1	RT1	viR11	27.5428	74.2
B12-RT1	RT1	viR11	27.456	74.1
B12-RT2	RT2	viR11	27.8614	73.8
B12-RT2	RT2	viR11	27.6691	73.8
B24-RT1	RT1	viR11	24.7954	74.4
B24-RT1	RT1	viR11	24.9694	74.3
B24-RT2	RT2	viR11	25.5325	74.1
B24-RT2	RT2	viR11	25.5255	74
B30-RT1	RT1	viR11	24.5563	73.9
B30-RT1	RT1	viR11	24.6212	73.9
B30-RT2	RT2	viR11	23.3622	74.1
B30-RT2	RT2	viR11	23.4011	74
CC12-RT1	RT1	viR11	37.5189	74.4
CC12-RT1	RT1	viR11	Undetermined	67.4
CC12-RT2	RT2	viR11	Undetermined	67.6
CC12-RT2	RT2	viR11	Undetermined	61.4
CC24-RT1	RT1	viR11	Undetermined	66.7
CC24-RT1	RT1	viR11	Undetermined	64.5
CC24-RT2	RT2	viR11	Undetermined	76
CC24-RT2	RT2	viR11	Undetermined	76.2
CC30-RT1	RT1	viR11	38.1465	74.6
CC30-RT1	RT1	viR11	Undetermined	77
CC30-RT2	RT2	viR11	Undetermined	76.5
CC30-RT2	RT2	viR11	Undetermined	61.4
NIA12-RT1	RT1	viR11	27.166	74.4
NIA12-RT1	RT1	viR11	27.1983	74.3
NIA12-RT2	RT2	viR11	27.902	73.8
NIA12-RT2	RT2	viR11	27.8774	73.8
NIA24-RT1	RT1	viR11	24.9206	74.2
NIA24-RT1	RT1	viR11	24.781	74.3
NIA24-RT2	RT2	viR11	24.9418	74.1
NIA24-RT2	RT2	viR11	24.8648	73.8
NIA30-RT1	RT1	viR11	23.8652	74.1
NIA30-RT1	RT1	viR11	23.903	73.8
NIA30-RT2	RT2	viR11	24.5728	73.8
NIA30-RT2	RT2	viR11	24.6919	73.5

## Sheet: viR14
Sample Name	RT	Detector Name	Ct	Tm Value
B12-RT1	RT1	viR14	29.9	76.1
B12-RT1	RT1	viR14	29.7848	76
B12-RT2	RT2	viR14	30.5467	75.7
B12-RT2	RT2	viR14	30.4055	75.7
B24-RT1	RT1	viR14	25.98	76.3
B24-RT1	RT1	viR14	25.9611	76.3
B24-RT2	RT2	viR14	25.4058	76.2
B24-RT2	RT2	viR14	25.6156	76.2
B30-RT1	RT1	viR14	25.5286	76.1
B30-RT1	RT1	viR14	25.3032	76
B30-RT2	RT2	viR14	26.1466	76
B30-RT2	RT2	viR14	26.2962	76
CC12-RT1	RT1	viR14	35.6076	73.4
CC12-RT1	RT1	viR14	35.2275	73.2
CC12-RT2	RT2	viR14	35.795	71.5
CC12-RT2	RT2	viR14	35.4908	72.4
CC24-RT1	RT1	viR14	35.2917	73.4
CC24-RT1	RT1	viR14	35.2848	72.9
CC24-RT2	RT2	viR14	37.4313	71.7
CC24-RT2	RT2	viR14	36.8033	72.4
CC30-RT1	RT1	viR14	34.9807	73.2
CC30-RT1	RT1	viR14	35.3876	73.2
CC30-RT2	RT2	viR14	38.3604	73.4
CC30-RT2	RT2	viR14	38.3319	71.7
NIA12-RT1	RT1	viR14	29.6555	76.3
NIA12-RT1	RT1	viR14	29.7562	76
NIA12-RT2	RT2	viR14	30.1478	76
NIA12-RT2	RT2	viR14	29.8939	76
NIA24-RT1	RT1	viR14	26.2486	76.3
NIA24-RT1	RT1	viR14	26.2102	76
NIA24-RT2	RT2	viR14	26.478	76.2
NIA24-RT2	RT2	viR14	26.6392	76.2
NIA30-RT1	RT1	viR14	25.2906	76
NIA30-RT1	RT1	viR14	25.4032	75.8
NIA30-RT2	RT2	viR14	25.5555	75.7
NIA30-RT2	RT2	viR14	25.4377	75.7
