# Supplementary material for: The Role of Viral and Host MicroRNAs in the Aujeszky’s Disease Virus during the Infection Process
Source: PLoS One. 2014 Jan 24;9(1):e86965. doi: 10.1371/journal.pone.0086965 (PMC3901728; doi:10.1371/journal.pone.0086965)
Supplement: Dataset S2 — Ct and Tm values of qPCR in vivo samples. (XLSX) [file pone.0086965.s009.xlsx]

## Sheet: viR02
Sample Name	Tissue	Group	Detector Name	RT	Ct	Tm Value
31BO	BO	NIA	viR02	RT1	31.6015	74
31BO	BO	NIA	viR02	RT1	31.3619	73.7
31TG	TG	NIA	viR02	RT1	32.359	74
31TG	TG	NIA	viR02	RT1	32.4508	73.7
34BO	BO	NIA	viR02	RT1	33.6722	73.9
34BO	BO	NIA	viR02	RT1	33.5838	73.7
34TG	TG	NIA	viR02	RT1	35.0994	74
34TG	TG	NIA	viR02	RT1	35.7075	73.7
35BO	BO	NIA	viR02	RT1	Undetermined	75.5
35BO	BO	NIA	viR02	RT1	38.1684	77.6
35TG	TG	NIA	viR02	RT1	33.9703	74
35TG	TG	NIA	viR02	RT1	33.4141	73.9
37BO	BO	NIA	viR02	RT1	32.8278	74.3
37BO	BO	NIA	viR02	RT1	33.5956	74
38BO	BO	NIA	viR02	RT1	24.5684	74.5
38BO	BO	NIA	viR02	RT1	24.6601	74.5
38TG	TG	NIA	viR02	RT1	29.5658	74
38TG	TG	NIA	viR02	RT1	29.536	74.2
39BO	BO	NIA	viR02	RT1	32.5109	74
39BO	BO	NIA	viR02	RT1	32.6454	74
39TG	TG	NIA	viR02	RT1	32.7308	73.8
39TG	TG	NIA	viR02	RT1	33.654	73.7
41BO	BO	NIA	viR02	RT1	23.3147	74
41BO	BO	NIA	viR02	RT1	23.2256	74.2
45BO	BO	NIA	viR02	RT1	32.6988	74
45BO	BO	NIA	viR02	RT1	32.4796	74
45TG	TG	NIA	viR02	RT1	36.5777	71.4
45TG	TG	NIA	viR02	RT1	37.6292	70.8
32BO	BO	Control	viR02	RT1	Undetermined	62.8
32BO	BO	Control	viR02	RT1	36.9128	75.4
32TG	TG	Control	viR02	RT1	Undetermined	80.9
32TG	TG	Control	viR02	RT1	Undetermined	70.9
36TG	TG	Control	viR02	RT1	39.0757	80.9
36TG	TG	Control	viR02	RT1	39.5455	71.1
49BO	BO	Control	viR02	RT1	37.8467	70.9
49BO	BO	Control	viR02	RT1	Undetermined	80.4
49TG	TG	Control	viR02	RT1	38.9759	71.1
49TG	TG	Control	viR02	RT1	Undetermined	61.6
50BO	BO	Control	viR02	RT1	Undetermined	61.6
50BO	BO	Control	viR02	RT1	Undetermined	70.6
42BO	BO	Begonia	viR02	RT1	Undetermined	75.2
42BO	BO	Begonia	viR02	RT1	37.7751	70.6
43BO	BO	Begonia	viR02	RT1	37.9061	71.2
43BO	BO	Begonia	viR02	RT1	36.994	70.9
43TG	TG	Begonia	viR02	RT1	35.4419	71.1
43TG	TG	Begonia	viR02	RT1	35.7267	70.8
44BO	BO	Begonia	viR02	RT1	37.8825	75.2
44BO	BO	Begonia	viR02	RT1	Undetermined	70.6
44TG	TG	Begonia	viR02	RT1	38.8422	77.3
44TG	TG	Begonia	viR02	RT1	38.8518	70.8
46BO	BO	Begonia	viR02	RT1	Undetermined	62.8
46BO	BO	Begonia	viR02	RT1	Undetermined	61.6
46TG	TG	Begonia	viR02	RT1	39.6929	71.4
46TG	TG	Begonia	viR02	RT1	39.4959	75.8
47BO	BO	Begonia	viR02	RT1	37.8955	75.7
47BO	BO	Begonia	viR02	RT1	Undetermined	63.4
47TG	TG	Begonia	viR02	RT1	37.9736	71.4
47TG	TG	Begonia	viR02	RT1	37.2808	71.8
48BO	BO	Begonia	viR02	RT1	38.7457	73.5
48BO	BO	Begonia	viR02	RT1	35.3047	84.7
48TG	TG	Begonia	viR02	RT1	37.5821	71.4
48TG	TG	Begonia	viR02	RT1	36.7503	78.4
31BO	BO	NIA	viR02	RT2	31.2546	74.2
31BO	BO	NIA	viR02	RT2	31.4774	73.6
31TG	TG	NIA	viR02	RT2	33.6019	73.6
31TG	TG	NIA	viR02	RT2	32.9252	73.3
34BO	BO	NIA	viR02	RT2	35.4771	73.4
34BO	BO	NIA	viR02	RT2	34.9809	73.4
34TG	TG	NIA	viR02	RT2	35.8739	73.6
34TG	TG	NIA	viR02	RT2	35.4884	73.3
35BO	BO	NIA	viR02	RT2	38.0291	74.2
35BO	BO	NIA	viR02	RT2	37.4358	71.2
35TG	TG	NIA	viR02	RT2	33.5931	73.9
35TG	TG	NIA	viR02	RT2	33.9266	73.6
37BO	BO	NIA	viR02	RT2	32.7881	74.2
37BO	BO	NIA	viR02	RT2	33.3007	73.9
38BO	BO	NIA	viR02	RT2	24.3215	74.4
38BO	BO	NIA	viR02	RT2	24.1376	74.3
38TG	TG	NIA	viR02	RT2	30.684	73.9
38TG	TG	NIA	viR02	RT2	30.5838	73.8
39BO	BO	NIA	viR02	RT2	31.9429	74.2
39BO	BO	NIA	viR02	RT2	31.7683	74.1
39TG	TG	NIA	viR02	RT2	31.8297	73.9
39TG	TG	NIA	viR02	RT2	31.7073	73.8
41BO	BO	NIA	viR02	RT2	22.9874	74.2
41BO	BO	NIA	viR02	RT2	22.66	74.1
45BO	BO	NIA	viR02	RT2	32.1742	74.2
45BO	BO	NIA	viR02	RT2	32.055	73.6
45TG	TG	NIA	viR02	RT2	36.4699	71
45TG	TG	NIA	viR02	RT2	38.002	70.7
32BO	BO	Control	viR02	RT2	36.4845	71.3
32BO	BO	Control	viR02	RT2	38.9389	71
32TG	TG	Control	viR02	RT2	Undetermined	62.1
32TG	TG	Control	viR02	RT2	Undetermined	79.6
36TG	TG	Control	viR02	RT2	Undetermined	71
36TG	TG	Control	viR02	RT2	38.0303	70.9
49BO	BO	Control	viR02	RT2	Undetermined	73.4
49BO	BO	Control	viR02	RT2	38.7179	70.7
49TG	TG	Control	viR02	RT2	Undetermined	80.6
49TG	TG	Control	viR02	RT2	Undetermined	61.4
50BO	BO	Control	viR02	RT2	36.8478	71
50BO	BO	Control	viR02	RT2	39.8831	70.5
42BO	BO	Begonia	viR02	RT2	Undetermined	72
42BO	BO	Begonia	viR02	RT2	39.4944	75.5
43BO	BO	Begonia	viR02	RT2	36.2649	71.5
43BO	BO	Begonia	viR02	RT2	37.7535	70.7
43TG	TG	Begonia	viR02	RT2	34.3731	71.3
43TG	TG	Begonia	viR02	RT2	33.9905	70.9
44BO	BO	Begonia	viR02	RT2	Undetermined	63.8
44BO	BO	Begonia	viR02	RT2	Undetermined	61.4
44TG	TG	Begonia	viR02	RT2	37.5734	71.7
44TG	TG	Begonia	viR02	RT2	36.2608	70.9
46BO	BO	Begonia	viR02	RT2	37.1044	71.5
46BO	BO	Begonia	viR02	RT2	Undetermined	61.4
46TG	TG	Begonia	viR02	RT2	38.0552	80.6
46TG	TG	Begonia	viR02	RT2	36.9597	75.2
47BO	BO	Begonia	viR02	RT2	Undetermined	63.1
47BO	BO	Begonia	viR02	RT2	Undetermined	63.1
47TG	TG	Begonia	viR02	RT2	Undetermined	71.3
47TG	TG	Begonia	viR02	RT2	38.3198	70.9
48BO	BO	Begonia	viR02	RT2	37.9226	71
48BO	BO	Begonia	viR02	RT2	37.8344	71
48TG	TG	Begonia	viR02	RT2	37.6255	71.3
48TG	TG	Begonia	viR02	RT2	36.6843	70.9

## Sheet: viR04
Sample Name	Tissue	Group	Detector Name	RT	Ct	Tm Value
31BO	BO	NIA	viR04	RT1	38.7048	72.9
31BO	BO	NIA	viR04	RT1	39.5337	72.3
31TG	TG	NIA	viR04	RT1	38.1662	72.6
31TG	TG	NIA	viR04	RT1	39.8207	72.3
34BO	BO	NIA	viR04	RT1	Undetermined	73.1
34BO	BO	NIA	viR04	RT1	39.7944	72.8
34TG	TG	NIA	viR04	RT1	39.1132	72.8
34TG	TG	NIA	viR04	RT1	Undetermined	63.3
35BO	BO	NIA	viR04	RT1	Undetermined	73.6
35BO	BO	NIA	viR04	RT1	Undetermined	72.5
35TG	TG	NIA	viR04	RT1	Undetermined	62.5
35TG	TG	NIA	viR04	RT1	Undetermined	72
37BO	BO	NIA	viR04	RT1	38.7278	73.1
37BO	BO	NIA	viR04	RT1	39.0658	72.8
38BO	BO	NIA	viR04	RT1	30.3752	73.8
38BO	BO	NIA	viR04	RT1	30.6307	73.7
38TG	TG	NIA	viR04	RT1	35.2954	73.1
38TG	TG	NIA	viR04	RT1	35.5774	72.8
39BO	BO	NIA	viR04	RT1	39.3518	72.9
39BO	BO	NIA	viR04	RT1	38.2197	72.8
39TG	TG	NIA	viR04	RT1	39.8538	72.3
39TG	TG	NIA	viR04	RT1	39.4345	72.3
41BO	BO	NIA	viR04	RT1	28.8206	73.6
41BO	BO	NIA	viR04	RT1	28.6794	73.5
45BO	BO	NIA	viR04	RT1	37.1653	73.1
45BO	BO	NIA	viR04	RT1	36.819	72.8
45TG	TG	NIA	viR04	RT1	38.0542	73
45TG	TG	NIA	viR04	RT1	38.3134	72.8
32BO	BO	Control	viR04	RT1	Undetermined	64.2
32BO	BO	Control	viR04	RT1	Undetermined	64.8
32TG	TG	Control	viR04	RT1	Undetermined	76.9
32TG	TG	Control	viR04	RT1	Undetermined	73
36TG	TG	Control	viR04	RT1	Undetermined	64.1
36TG	TG	Control	viR04	RT1	Undetermined	72.8
49BO	BO	Control	viR04	RT1	Undetermined	78.1
49BO	BO	Control	viR04	RT1	Undetermined	72.3
49TG	TG	Control	viR04	RT1	Undetermined	73.3
49TG	TG	Control	viR04	RT1	Undetermined	72.5
50BO	BO	Control	viR04	RT1	Undetermined	78.1
50BO	BO	Control	viR04	RT1	Undetermined	61.3
42BO	BO	Begonia	viR04	RT1	Undetermined	72.1
42BO	BO	Begonia	viR04	RT1	Undetermined	63.4
43BO	BO	Begonia	viR04	RT1	Undetermined	72.8
43BO	BO	Begonia	viR04	RT1	Undetermined	72.5
43TG	TG	Begonia	viR04	RT1	37.0765	72.6
43TG	TG	Begonia	viR04	RT1	38.4678	72.3
44BO	BO	Begonia	viR04	RT1	Undetermined	63.5
44BO	BO	Begonia	viR04	RT1	Undetermined	61.3
44TG	TG	Begonia	viR04	RT1	Undetermined	72.6
44TG	TG	Begonia	viR04	RT1	Undetermined	77.1
46BO	BO	Begonia	viR04	RT1	Undetermined	63.7
46BO	BO	Begonia	viR04	RT1	Undetermined	63.4
46TG	TG	Begonia	viR04	RT1	Undetermined	72.8
46TG	TG	Begonia	viR04	RT1	Undetermined	61.3
47BO	BO	Begonia	viR04	RT1	Undetermined	73.6
47BO	BO	Begonia	viR04	RT1	Undetermined	61.3
47TG	TG	Begonia	viR04	RT1	Undetermined	73.3
47TG	TG	Begonia	viR04	RT1	Undetermined	73
48BO	BO	Begonia	viR04	RT1	Undetermined	73.1
48BO	BO	Begonia	viR04	RT1	Undetermined	72.8
48TG	TG	Begonia	viR04	RT1	Undetermined	72.6
48TG	TG	Begonia	viR04	RT1	39.0163	73
31BO	BO	NIA	viR04	RT2	39.2527	72.5
31BO	BO	NIA	viR04	RT2	Undetermined	61.5
31TG	TG	NIA	viR04	RT2	38.6485	72.5
31TG	TG	NIA	viR04	RT2	Undetermined	72.2
34BO	BO	NIA	viR04	RT2	Undetermined	63.4
34BO	BO	NIA	viR04	RT2	Undetermined	72.2
34TG	TG	NIA	viR04	RT2	38.7236	72.9
34TG	TG	NIA	viR04	RT2	38.7467	72.4
35BO	BO	NIA	viR04	RT2	Undetermined	63.9
35BO	BO	NIA	viR04	RT2	Undetermined	62.6
35TG	TG	NIA	viR04	RT2	38.6104	73.2
35TG	TG	NIA	viR04	RT2	Undetermined	72.4
37BO	BO	NIA	viR04	RT2	Undetermined	62.9
37BO	BO	NIA	viR04	RT2	39.7073	74.6
38BO	BO	NIA	viR04	RT2	32.4317	73.7
38BO	BO	NIA	viR04	RT2	32.575	73.4
38TG	TG	NIA	viR04	RT2	34.0499	73.4
38TG	TG	NIA	viR04	RT2	34.3006	73.1
39BO	BO	NIA	viR04	RT2	Undetermined	72.8
39TG	BO	NIA	viR04	RT2	Undetermined	61.5
39TG	TG	NIA	viR04	RT2	37.6125	72.7
39TG	TG	NIA	viR04	RT2	Undetermined	72.2
41BO	BO	NIA	viR04	RT2	30.4221	73.5
41BO	BO	NIA	viR04	RT2	30.5125	73.4
45BO	BO	NIA	viR04	RT2	37.5519	73.4
45BO	BO	NIA	viR04	RT2	38.7017	72.7
45TG	TG	NIA	viR04	RT2	39.7059	72.9
45TG	TG	NIA	viR04	RT2	Undetermined	72.6
32BO	BO	Control	viR04	RT2	Undetermined	64.8
32BO	BO	Control	viR04	RT2	Undetermined	73.6
32TG	TG	Control	viR04	RT2	Undetermined	72.5
32TG	TG	Control	viR04	RT2	39.8928	72.6
36TG	TG	Control	viR04	RT2	Undetermined	73.7
36TG	TG	Control	viR04	RT2	Undetermined	61.7
49BO	BO	Control	viR04	RT2	Undetermined	61.5
49BO	BO	Control	viR04	RT2	Undetermined	61.5
49TG	TG	Control	viR04	RT2	Undetermined	77.3
49TG	TG	Control	viR04	RT2	Undetermined	61.4
50BO	BO	Control	viR04	RT2	38.9224	76.3
50BO	BO	Control	viR04	RT2	Undetermined	61.4
42BO	BO	Begonia	viR04	RT2	Undetermined	61.5
42BO	BO	Begonia	viR04	RT2	Undetermined	72
43BO	BO	Begonia	viR04	RT2	Undetermined	73.2
43BO	BO	Begonia	viR04	RT2	Undetermined	72.9
43TG	TG	Begonia	viR04	RT2	39.4223	72.4
43TG	TG	Begonia	viR04	RT2	39.1251	76.2
44BO	BO	Begonia	viR04	RT2	Undetermined	64.1
44BO	BO	Begonia	viR04	RT2	Undetermined	61.5
44TG	TG	Begonia	viR04	RT2	Undetermined	72.4
44TG	TG	Begonia	viR04	RT2	Undetermined	61.4
46BO	BO	Begonia	viR04	RT2	Undetermined	62.2
46BO	BO	Begonia	viR04	RT2	Undetermined	61.5
46TG	TG	Begonia	viR04	RT2	Undetermined	72.2
46TG	TG	Begonia	viR04	RT2	Undetermined	61.4
47BO	BO	Begonia	viR04	RT2	Undetermined	63.8
47BO	BO	Begonia	viR04	RT2	Undetermined	61.5
47TG	TG	Begonia	viR04	RT2	Undetermined	63.1
47TG	TG	Begonia	viR04	RT2	Undetermined	61.4
48BO	BO	Begonia	viR04	RT2	Undetermined	72.7
48BO	BO	Begonia	viR04	RT2	Undetermined	73.1
48TG	TG	Begonia	viR04	RT2	Undetermined	72.9
48TG	TG	Begonia	viR04	RT2	Undetermined	72.6

## Sheet: viR05
Sample Name	Group	Tisssue	Detector Name	RT	Ct	Tm Value
31BO	NIA	BO	viR05	RT1	33.3786	73.3
31BO	NIA	BO	viR05	RT1	33.4093	73
31TG	NIA	TG	viR05	RT1	33.2152	81.6
31TG	NIA	TG	viR05	RT1	32.5904	81.6
34BO	NIA	BO	viR05	RT1	33.5762	73.7
34BO	NIA	BO	viR05	RT1	33.5163	73.4
34TG	NIA	TG	viR05	RT1	33.9605	77
34TG	NIA	TG	viR05	RT1	33.4645	76.8
35BO	NIA	BO	viR05	RT1	33.5995	74.2
35BO	NIA	BO	viR05	RT1	32.9079	73.4
35TG	NIA	TG	viR05	RT1	34.6877	80.2
35TG	NIA	TG	viR05	RT1	33.8175	81.3
37BO	NIA	BO	viR05	RT1	33.3635	77.3
37BO	NIA	BO	viR05	RT1	33.7613	76.8
38BO	NIA	BO	viR05	RT1	31.7758	74.2
38BO	NIA	BO	viR05	RT1	31.5024	74.2
38TG	NIA	TG	viR05	RT1	34.376	76.6
38TG	NIA	TG	viR05	RT1	33.2822	73.7
39BO	NIA	BO	viR05	RT1	33.4364	73.5
39BO	NIA	BO	viR05	RT1	32.8034	82.1
39TG	NIA	TG	viR05	RT1	33.511	76.3
39TG	NIA	TG	viR05	RT1	32.4773	73.7
41BO	NIA	BO	viR05	RT1	30.3374	74.2
41BO	NIA	BO	viR05	RT1	30.0939	74.2
45BO	NIA	BO	viR05	RT1	31.7586	82.6
45BO	NIA	BO	viR05	RT1	31.5482	82
45TG	NIA	TG	viR05	RT1	33.6696	81.4
45TG	NIA	TG	viR05	RT1	33.3939	72
32BO	Control	BO	viR05	RT1	34.3027	77.3
32BO	Control	BO	viR05	RT1	34.705	82.1
32TG	Control	TG	viR05	RT1	33.2717	76.8
32TG	Control	TG	viR05	RT1	32.6325	76.8
36TG	Control	TG	viR05	RT1	34.9755	73.5
36TG	Control	TG	viR05	RT1	33.7304	77
49BO	Control	BO	viR05	RT1	35.0923	73.7
49BO	Control	BO	viR05	RT1	34.1921	82
49TG	Control	TG	viR05	RT1	34.8589	77
49TG	Control	TG	viR05	RT1	33.8868	76.7
50BO	Control	BO	viR05	RT1	34.6632	74.9
50BO	Control	BO	viR05	RT1	34.9665	72.7
42BO	Begonia	BO	viR05	RT1	34.3912	77.3
42BO	Begonia	BO	viR05	RT1	35.3045	72.5
43BO	Begonia	BO	viR05	RT1	34.5895	82.6
43BO	Begonia	BO	viR05	RT1	33.6498	82.3
43TG	Begonia	TG	viR05	RT1	32.2398	73.3
43TG	Begonia	TG	viR05	RT1	31.821	72.7
44BO	Begonia	BO	viR05	RT1	34.5192	76.8
44BO	Begonia	BO	viR05	RT1	34.6327	75.6
44TG	Begonia	TG	viR05	RT1	34.3744	73.5
44TG	Begonia	TG	viR05	RT1	33.3712	72.7
46BO	Begonia	BO	viR05	RT1	33.9489	76.3
46BO	Begonia	BO	viR05	RT1	34.7684	82.3
46TG	Begonia	TG	viR05	RT1	34.3512	76.6
46TG	Begonia	TG	viR05	RT1	33.6014	76.5
47BO	Begonia	BO	viR05	RT1	34.623	77.3
47BO	Begonia	BO	viR05	RT1	33.8298	73.9
47TG	Begonia	TG	viR05	RT1	33.959	82.3
47TG	Begonia	TG	viR05	RT1	33.7821	76.7
48BO	Begonia	BO	viR05	RT1	33.6054	73.7
48BO	Begonia	BO	viR05	RT1	32.8735	82.3
48TG	Begonia	TG	viR05	RT1	33.4193	77.2
48TG	Begonia	TG	viR05	RT1	33.3011	76.9
31BO	NIA	BO	viR05	RT2	33.6171	73.1
31BO	NIA	BO	viR05	RT2	33.9727	73
31TG	NIA	TG	viR05	RT2	34.9293	76.9
31TG	NIA	TG	viR05	RT2	34.4464	74.4
34BO	NIA	BO	viR05	RT2	32.8006	74.3
34BO	NIA	BO	viR05	RT2	33.3211	76.8
34TG	NIA	TG	viR05	RT2	35.255	76.1
34TG	NIA	TG	viR05	RT2	36.9858	76.3
35BO	NIA	BO	viR05	RT2	32.3268	75.2
35BO	NIA	BO	viR05	RT2	32.5045	73.3
35TG	NIA	TG	viR05	RT2	35.2854	73.5
35TG	NIA	TG	viR05	RT2	35.1268	73.5
37BO	NIA	BO	viR05	RT2	33.2586	74
37BO	NIA	BO	viR05	RT2	33.3731	73.7
38BO	NIA	BO	viR05	RT2	31.6634	74.8
38BO	NIA	BO	viR05	RT2	32.4054	74.4
38TG	NIA	TG	viR05	RT2	34.9174	81.2
38TG	NIA	TG	viR05	RT2	34.515	74.2
39BO	NIA	BO	viR05	RT2	33.3941	73.8
39BO	NIA	BO	viR05	RT2	34.2464	73.5
39TG	NIA	TG	viR05	RT2	33.0615	76.9
39TG	NIA	TG	viR05	RT2	32.5487	73.5
41BO	NIA	BO	viR05	RT2	29.5985	75
41BO	NIA	BO	viR05	RT2	29.6065	74.2
45BO	NIA	BO	viR05	RT2	32.3388	73.5
45BO	NIA	BO	viR05	RT2	32.509	77.5
45TG	NIA	TG	viR05	RT2	35.406	73
45TG	NIA	TG	viR05	RT2	34.6674	72.5
32BO	Control	BO	viR05	RT2	33.7878	73.8
32BO	Control	BO	viR05	RT2	34.149	73
32TG	Control	TG	viR05	RT2	35.5744	76.4
32TG	Control	TG	viR05	RT2	34.7552	76.1
36TG	Control	TG	viR05	RT2	36.7215	75.7
36TG	Control	TG	viR05	RT2	35.6234	76.3
49BO	Control	BO	viR05	RT2	34.5021	76.9
49BO	Control	BO	viR05	RT2	35.128	76.8
49TG	Control	TG	viR05	RT2	39.4469	73.8
49TG	Control	TG	viR05	RT2	34.9101	73
50BO	Control	BO	viR05	RT2	34.4751	76.9
50BO	Control	BO	viR05	RT2	34.3425	76.1
42BO	Begonia	BO	viR05	RT2	34.2115	73.5
42BO	Begonia	BO	viR05	RT2	35.1669	73.2
43BO	Begonia	BO	viR05	RT2	35.122	73.8
43BO	Begonia	BO	viR05	RT2	34.4935	73.5
43TG	Begonia	TG	viR05	RT2	31.217	73
43TG	Begonia	TG	viR05	RT2	31.3734	72.5
44BO	Begonia	BO	viR05	RT2	36.4898	73.8
44BO	Begonia	BO	viR05	RT2	36.7393	81.6
44TG	Begonia	TG	viR05	RT2	35.5086	76.8
44TG	Begonia	TG	viR05	RT2	34.1668	72.5
46BO	Begonia	BO	viR05	RT2	35.5287	75.4
46BO	Begonia	BO	viR05	RT2	34.5998	76.8
46TG	Begonia	TG	viR05	RT2	34.752	76.6
46TG	Begonia	TG	viR05	RT2	34.1347	75.6
47BO	Begonia	BO	viR05	RT2	34.5365	73.5
47BO	Begonia	BO	viR05	RT2	34.5514	74.7
47TG	Begonia	TG	viR05	RT2	35.3906	77.3
47TG	Begonia	TG	viR05	RT2	35.7682	76.6
48BO	Begonia	BO	viR05	RT2	34.2393	74.3
48BO	Begonia	BO	viR05	RT2	34.2901	74
48TG	Begonia	TG	viR05	RT2	34.6519	73.3
48TG	Begonia	TG	viR05	RT2	34.2896	73

## Sheet: viR06
Sample Name	Tissue	Group	Detector Name	RT	Ct	Tm Value
31BO	BO	NIA	viR06	RT1	35.4676	72.4
31BO	BO	NIA	viR06	RT1	34.0628	72.1
31TG	TG	NIA	viR06	RT1	34.7198	72.6
31TG	TG	NIA	viR06	RT1	35.0086	72.1
34BO	BO	NIA	viR06	RT1	36.2726	86.9
34BO	BO	NIA	viR06	RT1	Undetermined	71.9
34TG	TG	NIA	viR06	RT1	35.8482	72.6
34TG	TG	NIA	viR06	RT1	35.5476	72.6
35BO	BO	NIA	viR06	RT1	35.2506	85.2
35BO	BO	NIA	viR06	RT1	36.8477	71.9
35TG	TG	NIA	viR06	RT1	35.3423	72.6
35TG	TG	NIA	viR06	RT1	35.446	72.3
37BO	BO	NIA	viR06	RT1	34.7233	72.4
37BO	BO	NIA	viR06	RT1	34.3773	72.6
38BO	BO	NIA	viR06	RT1	29.2817	73.1
38BO	BO	NIA	viR06	RT1	29.0262	73.1
38TG	TG	NIA	viR06	RT1	32.6639	72.9
38TG	TG	NIA	viR06	RT1	33.6581	72.6
39BO	BO	NIA	viR06	RT1	33.9004	72.9
39BO	BO	NIA	viR06	RT1	35.5543	72.4
39TG	TG	NIA	viR06	RT1	36.1548	72.4
39TG	TG	NIA	viR06	RT1	34.9629	72.3
41BO	BO	NIA	viR06	RT1	27.1727	72.9
41BO	BO	NIA	viR06	RT1	26.6881	72.8
45BO	BO	NIA	viR06	RT1	33.8498	72.6
45BO	BO	NIA	viR06	RT1	34.1569	73.5
45TG	TG	NIA	viR06	RT1	Undetermined	75.5
45TG	TG	NIA	viR06	RT1	35.8049	72.8
32BO	BO	Control	viR06	RT1	34.9643	80.6
32BO	BO	Control	viR06	RT1	35.541	84.4
32TG	TG	Control	viR06	RT1	35.9171	73.8
32TG	TG	Control	viR06	RT1	37.4823	75.7
36TG	TG	Control	viR06	RT1	Undetermined	84.7
36TG	TG	Control	viR06	RT1	37.1715	74.5
49BO	BO	Control	viR06	RT1	37.9477	77.2
49BO	BO	Control	viR06	RT1	37.2625	73.3
49TG	TG	Control	viR06	RT1	39.3838	72.1
49TG	TG	Control	viR06	RT1	37.4771	71.8
50BO	BO	Control	viR06	RT1	38.2176	72.2
50BO	BO	Control	viR06	RT1	36.1759	73.1
42BO	BO	Begonia	viR06	RT1	37.3454	72.2
42BO	BO	Begonia	viR06	RT1	37.2201	71.9
43BO	BO	Begonia	viR06	RT1	38.2	72.2
43BO	BO	Begonia	viR06	RT1	36.5925	72.1
43TG	TG	Begonia	viR06	RT1	34.2224	73.8
43TG	TG	Begonia	viR06	RT1	33.7821	80
44BO	BO	Begonia	viR06	RT1	37.4166	72.4
44BO	BO	Begonia	viR06	RT1	38.2676	72.1
44TG	TG	Begonia	viR06	RT1	36.38	72.1
44TG	TG	Begonia	viR06	RT1	35.176	80
46BO	BO	Begonia	viR06	RT1	Undetermined	72.9
46BO	BO	Begonia	viR06	RT1	36.8494	85.1
46TG	TG	Begonia	viR06	RT1	37.4745	76.9
46TG	TG	Begonia	viR06	RT1	36.9148	73.5
47BO	BO	Begonia	viR06	RT1	39.4957	72.2
47BO	BO	Begonia	viR06	RT1	39.1319	72.1
47TG	TG	Begonia	viR06	RT1	37.4892	80.3
47TG	TG	Begonia	viR06	RT1	36.8861	73.3
48BO	BO	Begonia	viR06	RT1	35.782	76.7
48BO	BO	Begonia	viR06	RT1	36.3269	82.9
48TG	TG	Begonia	viR06	RT1	37.6407	74.8
48TG	TG	Begonia	viR06	RT1	35.6919	73
31BO	BO	NIA	viR06	RT2	35.1242	72.3
31BO	BO	NIA	viR06	RT2	35.7154	71.9
31TG	TG	NIA	viR06	RT2	35.8576	72.4
31TG	TG	NIA	viR06	RT2	33.8038	72.6
34BO	BO	NIA	viR06	RT2	38.0462	72.2
34BO	BO	NIA	viR06	RT2	37.7994	71.9
34TG	TG	NIA	viR06	RT2	35.4321	72.9
34TG	TG	NIA	viR06	RT2	33.8124	72.6
35BO	BO	NIA	viR06	RT2	35.764	72.3
35BO	BO	NIA	viR06	RT2	36.817	72.1
35TG	TG	NIA	viR06	RT2	35.3998	72.9
35TG	TG	NIA	viR06	RT2	34.8505	72.6
37BO	BO	NIA	viR06	RT2	35.977	73.7
37BO	BO	NIA	viR06	RT2	35.4185	72.4
38BO	BO	NIA	viR06	RT2	28.7382	73.2
38BO	BO	NIA	viR06	RT2	28.8403	72.9
38TG	TG	NIA	viR06	RT2	31.1632	73.1
38TG	TG	NIA	viR06	RT2	30.8841	72.9
39BO	BO	NIA	viR06	RT2	35.5461	72.5
39BO	BO	NIA	viR06	RT2	36.6576	71.9
39TG	TG	NIA	viR06	RT2	35.2099	72.4
39TG	TG	NIA	viR06	RT2	35.6303	72.1
41BO	BO	NIA	viR06	RT2	26.6779	72.9
41BO	BO	NIA	viR06	RT2	26.251	72.9
45BO	BO	NIA	viR06	RT2	33.2723	72.9
45BO	BO	NIA	viR06	RT2	32.7491	72.6
45TG	TG	NIA	viR06	RT2	35.6386	73.6
45TG	TG	NIA	viR06	RT2	34.9042	73.8
32BO	BO	Control	viR06	RT2	36.8161	82.2
32BO	BO	Control	viR06	RT2	37.4986	71.9
32TG	TG	Control	viR06	RT2	36.389	72.7
32TG	TG	Control	viR06	RT2	36.5523	74.5
36TG	TG	Control	viR06	RT2	36.7058	72.2
36TG	TG	Control	viR06	RT2	39.9765	72.1
49BO	BO	Control	viR06	RT2	36.0163	78.8
49BO	BO	Control	viR06	RT2	38.8074	71.7
49TG	TG	Control	viR06	RT2	37.6971	72.2
49TG	TG	Control	viR06	RT2	36.488	72.6
50BO	BO	Control	viR06	RT2	36.8144	73.4
50BO	BO	Control	viR06	RT2	39.7807	71.7
42BO	BO	Begonia	viR06	RT2	37.7948	71.9
42BO	BO	Begonia	viR06	RT2	39.3883	71.5
43BO	BO	Begonia	viR06	RT2	Undetermined	71.7
43BO	BO	Begonia	viR06	RT2	37.3659	71.7
43TG	TG	Begonia	viR06	RT2	34.885	73.8
43TG	TG	Begonia	viR06	RT2	34.1764	72.6
44BO	BO	Begonia	viR06	RT2	39.488	72.9
44BO	BO	Begonia	viR06	RT2	39.0194	71.5
44TG	TG	Begonia	viR06	RT2	34.3112	72.9
44TG	TG	Begonia	viR06	RT2	34.7489	73.3
46BO	BO	Begonia	viR06	RT2	38.1992	72.4
46BO	BO	Begonia	viR06	RT2	39.5122	72.4
46TG	TG	Begonia	viR06	RT2	36.3244	72.9
46TG	TG	Begonia	viR06	RT2	36.9235	71.9
47BO	BO	Begonia	viR06	RT2	36.832	72.4
47BO	BO	Begonia	viR06	RT2	36.9512	72.1
47TG	TG	Begonia	viR06	RT2	36.6561	72.9
47TG	TG	Begonia	viR06	RT2	37.4893	72.1
48BO	BO	Begonia	viR06	RT2	36.0997	73.4
48BO	BO	Begonia	viR06	RT2	35.2979	72.9
48TG	TG	Begonia	viR06	RT2	34.5844	74.1
48TG	TG	Begonia	viR06	RT2	34.8402	74

## Sheet: viR08
Sample Name	Tissue	Group	Detector Name	RT	Ct	Tm Value
31BO	BO	NIA	viR08	RT1	Undetermined	71.4
31BO	BO	NIA	viR08	RT1	Undetermined	71.1
31TG	TG	NIA	viR08	RT1	Undetermined	74.7
31TG	TG	NIA	viR08	RT1	Undetermined	70.6
34BO	BO	NIA	viR08	RT1	37.3455	71.9
34BO	BO	NIA	viR08	RT1	Undetermined	75.1
34TG	TG	NIA	viR08	RT1	Undetermined	63.7
34TG	TG	NIA	viR08	RT1	Undetermined	76.1
35BO	BO	NIA	viR08	RT1	Undetermined	80.3
35BO	BO	NIA	viR08	RT1	Undetermined	78
35TG	TG	NIA	viR08	RT1	Undetermined	67.6
35TG	TG	NIA	viR08	RT1	37.1537	71.6
37BO	BO	NIA	viR08	RT1	Undetermined	66.9
37BO	BO	NIA	viR08	RT1	Undetermined	70.9
38BO	BO	NIA	viR08	RT1	29.5252	72.3
38BO	BO	NIA	viR08	RT1	29.3838	72.1
38TG	TG	NIA	viR08	RT1	33.2565	72.1
38TG	TG	NIA	viR08	RT1	31.891	72
39BO	BO	NIA	viR08	RT1	Undetermined	71.4
39BO	BO	NIA	viR08	RT1	39.5865	71.4
39TG	TG	NIA	viR08	RT1	34.1883	72
39TG	TG	NIA	viR08	RT1	34.1205	71.9
41BO	BO	NIA	viR08	RT1	28.4687	72.1
41BO	BO	NIA	viR08	RT1	27.9991	72.1
45BO	BO	NIA	viR08	RT1	39.3241	71.6
45BO	BO	NIA	viR08	RT1	37.376	71.6
45TG	TG	NIA	viR08	RT1	Undetermined	76.8
45TG	TG	NIA	viR08	RT1	Undetermined	71.8
32BO	BO	Control	viR08	RT1	Undetermined	76.4
32BO	BO	Control	viR08	RT1	Undetermined	76.6
32TG	TG	Control	viR08	RT1	Undetermined	77.3
32TG	TG	Control	viR08	RT1	Undetermined	70.1
36TG	TG	Control	viR08	RT1	Undetermined	67.3
36TG	TG	Control	viR08	RT1	Undetermined	72.8
49BO	BO	Control	viR08	RT1	Undetermined	68.1
49BO	BO	Control	viR08	RT1	Undetermined	73.5
49TG	TG	Control	viR08	RT1	Undetermined	69
49TG	TG	Control	viR08	RT1	Undetermined	61.6
50BO	BO	Control	viR08	RT1	Undetermined	76.1
50BO	BO	Control	viR08	RT1	Undetermined	80.4
42BO	BO	Begonia	viR08	RT1	Undetermined	77.8
42BO	BO	Begonia	viR08	RT1	Undetermined	75.1
43BO	BO	Begonia	viR08	RT1	Undetermined	73.8
43BO	BO	Begonia	viR08	RT1	Undetermined	72.8
43TG	TG	Begonia	viR08	RT1	Undetermined	80
43TG	TG	Begonia	viR08	RT1	Undetermined	75.4
44BO	BO	Begonia	viR08	RT1	Undetermined	77.4
44BO	BO	Begonia	viR08	RT1	Undetermined	77.5
44TG	TG	Begonia	viR08	RT1	Undetermined	77.3
44TG	TG	Begonia	viR08	RT1	Undetermined	73.7
46BO	BO	Begonia	viR08	RT1	Undetermined	66.9
46BO	BO	Begonia	viR08	RT1	Undetermined	77.5
46TG	TG	Begonia	viR08	RT1	Undetermined	74.9
46TG	TG	Begonia	viR08	RT1	Undetermined	61.6
47BO	BO	Begonia	viR08	RT1	Undetermined	65.9
47BO	BO	Begonia	viR08	RT1	Undetermined	65.1
47TG	TG	Begonia	viR08	RT1	Undetermined	64.7
47TG	TG	Begonia	viR08	RT1	Undetermined	74.4
48BO	BO	Begonia	viR08	RT1	Undetermined	69.5
48BO	BO	Begonia	viR08	RT1	Undetermined	61.6
48TG	TG	Begonia	viR08	RT1	Undetermined	74
48TG	TG	Begonia	viR08	RT1	Undetermined	72.3
31BO	BO	NIA	viR08	RT2	39.3118	71.4
31BO	BO	NIA	viR08	RT2	Undetermined	71.1
31TG	TG	NIA	viR08	RT2	35.0856	71.8
31TG	TG	NIA	viR08	RT2	34.4878	71.8
34BO	BO	NIA	viR08	RT2	Undetermined	69.4
34BO	BO	NIA	viR08	RT2	Undetermined	64.3
34TG	TG	NIA	viR08	RT2	36.692	72.1
34TG	TG	NIA	viR08	RT2	35.5307	71.8
35BO	BO	NIA	viR08	RT2	Undetermined	64.9
35BO	BO	NIA	viR08	RT2	Undetermined	63.6
35TG	TG	NIA	viR08	RT2	36.3172	72.1
35TG	TG	NIA	viR08	RT2	36.3556	71.4
37BO	BO	NIA	viR08	RT2	Undetermined	72.1
37BO	BO	NIA	viR08	RT2	Undetermined	78.5
38BO	BO	NIA	viR08	RT2	29.1478	72.3
38BO	BO	NIA	viR08	RT2	28.8275	72.2
38TG	TG	NIA	viR08	RT2	31.343	72.3
38TG	TG	NIA	viR08	RT2	30.6867	72.2
39BO	BO	NIA	viR08	RT2	Undetermined	71.6
39BO	BO	NIA	viR08	RT2	Undetermined	71.8
39TG	TG	NIA	viR08	RT2	35.4	71.6
39TG	TG	NIA	viR08	RT2	35.151	71.5
41BO	BO	NIA	viR08	RT2	28.004	72.1
41BO	BO	NIA	viR08	RT2	27.4303	72
45BO	BO	NIA	viR08	RT2	37.4521	71.8
45BO	BO	NIA	viR08	RT2	38.8285	71.3
45TG	TG	NIA	viR08	RT2	Undetermined	65.6
45TG	TG	NIA	viR08	RT2	Undetermined	61.5
32BO	BO	Control	viR08	RT2	Undetermined	66.1
32BO	BO	Control	viR08	RT2	Undetermined	68.4
32TG	TG	Control	viR08	RT2	Undetermined	66.8
32TG	TG	Control	viR08	RT2	Undetermined	66.2
36TG	TG	Control	viR08	RT2	Undetermined	71.1
36TG	TG	Control	viR08	RT2	Undetermined	61.5
49BO	BO	Control	viR08	RT2	Undetermined	65.8
49BO	BO	Control	viR08	RT2	Undetermined	61.5
49TG	TG	Control	viR08	RT2	Undetermined	77
49TG	TG	Control	viR08	RT2	Undetermined	61.5
50BO	BO	Control	viR08	RT2	Undetermined	69.7
50BO	BO	Control	viR08	RT2	Undetermined	61.5
42BO	BO	Begonia	viR08	RT2	Undetermined	65.8
42BO	BO	Begonia	viR08	RT2	Undetermined	63.3
43BO	BO	Begonia	viR08	RT2	Undetermined	73.5
43BO	BO	Begonia	viR08	RT2	Undetermined	66.5
43TG	TG	Begonia	viR08	RT2	Undetermined	66.8
43TG	TG	Begonia	viR08	RT2	Undetermined	61.5
44BO	BO	Begonia	viR08	RT2	Undetermined	75.9
44BO	BO	Begonia	viR08	RT2	Undetermined	64.3
44TG	TG	Begonia	viR08	RT2	Undetermined	63.9
44TG	TG	Begonia	viR08	RT2	Undetermined	61.5
46BO	BO	Begonia	viR08	RT2	Undetermined	70.4
46BO	BO	Begonia	viR08	RT2	Undetermined	70.6
46TG	TG	Begonia	viR08	RT2	Undetermined	62.9
46TG	TG	Begonia	viR08	RT2	Undetermined	61.5
47BO	BO	Begonia	viR08	RT2	Undetermined	66.1
47BO	BO	Begonia	viR08	RT2	Undetermined	66.7
47TG	TG	Begonia	viR08	RT2	Undetermined	63.1
47TG	TG	Begonia	viR08	RT2	Undetermined	61.5
48BO	BO	Begonia	viR08	RT2	Undetermined	80.2
48BO	BO	Begonia	viR08	RT2	Undetermined	61.5
48TG	TG	Begonia	viR08	RT2	Undetermined	74.2
48TG	TG	Begonia	viR08	RT2	Undetermined	61.5

## Sheet: viR09
Sample Name	Tissue	Group	Detector Name	RT	Ct	Tm Value
31BO	BO	NIA	viR09	RT1	34.97	74.9
31BO	BO	NIA	viR09	RT1	34.7521	74.6
31TG	TG	NIA	viR09	RT1	34.201	74.9
31TG	TG	NIA	viR09	RT1	33.4511	74.6
34BO	BO	NIA	viR09	RT1	38.9438	74.7
34BO	BO	NIA	viR09	RT1	Undetermined	73.9
34TG	TG	NIA	viR09	RT1	37.8089	74.6
34TG	TG	NIA	viR09	RT1	35.9488	74.6
35BO	BO	NIA	viR09	RT1	38.9589	74.9
35BO	BO	NIA	viR09	RT1	39.2388	75.6
35TG	TG	NIA	viR09	RT1	36.3229	74.6
35TG	TG	NIA	viR09	RT1	35.0712	74.3
37BO	BO	NIA	viR09	RT1	36.5553	74.7
37BO	BO	NIA	viR09	RT1	34.9027	74.9
38BO	BO	NIA	viR09	RT1	26.6903	75.4
38BO	BO	NIA	viR09	RT1	26.9955	75.4
38TG	TG	NIA	viR09	RT1	29.9155	75.1
38TG	TG	NIA	viR09	RT1	29.3364	75.1
39BO	BO	NIA	viR09	RT1	35.1176	74.9
39BO	BO	NIA	viR09	RT1	36.5673	74.4
39TG	TG	NIA	viR09	RT1	32.6706	75.1
39TG	TG	NIA	viR09	RT1	32.3651	74.8
41BO	BO	NIA	viR09	RT1	25.7312	75.2
41BO	BO	NIA	viR09	RT1	25.0983	75.1
45BO	BO	NIA	viR09	RT1	33.8469	74.7
45BO	BO	NIA	viR09	RT1	34.4212	74.6
45TG	TG	NIA	viR09	RT1	38.12	74.4
45TG	TG	NIA	viR09	RT1	37.1932	77.4
32BO	BO	Control	viR09	RT1	37.1938	87
32BO	BO	Control	viR09	RT1	Undetermined	75.4
32TG	TG	Control	viR09	RT1	Undetermined	75.8
32TG	TG	Control	viR09	RT1	Undetermined	77
36TG	TG	Control	viR09	RT1	Undetermined	75.1
36TG	TG	Control	viR09	RT1	36.7341	74.6
49BO	BO	Control	viR09	RT1	Undetermined	69.6
49BO	BO	Control	viR09	RT1	38.0511	75.6
49TG	TG	Control	viR09	RT1	Undetermined	75.8
49TG	TG	Control	viR09	RT1	37.6487	83.7
50BO	BO	Control	viR09	RT1	39.1781	81.8
50BO	BO	Control	viR09	RT1	38.4586	74.6
42BO	BO	Begonia	viR09	RT1	37.8927	74.7
42BO	BO	Begonia	viR09	RT1	Undetermined	75.1
43BO	BO	Begonia	viR09	RT1	36.7449	77.6
43BO	BO	Begonia	viR09	RT1	38.954	73.9
43TG	TG	Begonia	viR09	RT1	34.5712	77.2
43TG	TG	Begonia	viR09	RT1	34.6613	77
44BO	BO	Begonia	viR09	RT1	39.1802	75.9
44BO	BO	Begonia	viR09	RT1	38.417	74.6
44TG	TG	Begonia	viR09	RT1	37.3029	75.8
44TG	TG	Begonia	viR09	RT1	36.047	77
46BO	BO	Begonia	viR09	RT1	Undetermined	75.4
46BO	BO	Begonia	viR09	RT1	Undetermined	75.8
46TG	TG	Begonia	viR09	RT1	36.7445	77.7
46TG	TG	Begonia	viR09	RT1	Undetermined	74.3
47BO	BO	Begonia	viR09	RT1	Undetermined	74.7
47BO	BO	Begonia	viR09	RT1	38.6611	75.8
47TG	TG	Begonia	viR09	RT1	36.9538	75.1
47TG	TG	Begonia	viR09	RT1	37.9133	74.3
48BO	BO	Begonia	viR09	RT1	39.9144	77.6
48BO	BO	Begonia	viR09	RT1	35.9911	74.6
48TG	TG	Begonia	viR09	RT1	Undetermined	78.9
48TG	TG	Begonia	viR09	RT1	39.2741	75.5
31BO	BO	NIA	viR09	RT2	35.0497	74.8
31BO	BO	NIA	viR09	RT2	35.3903	74.5
31TG	TG	NIA	viR09	RT2	33.1973	75.2
31TG	TG	NIA	viR09	RT2	33.0001	74.9
34BO	BO	NIA	viR09	RT2	39.2784	74.3
34BO	BO	NIA	viR09	RT2	37.7809	75.7
34TG	TG	NIA	viR09	RT2	35.4812	75.2
34TG	TG	NIA	viR09	RT2	35.4888	74.7
35BO	BO	NIA	viR09	RT2	Undetermined	64.2
35BO	BO	NIA	viR09	RT2	38.2786	75
35TG	TG	NIA	viR09	RT2	34.7922	75.2
35TG	TG	NIA	viR09	RT2	34.085	74.9
37BO	BO	NIA	viR09	RT2	35.2258	75
37BO	BO	NIA	viR09	RT2	36.8258	74.5
38BO	BO	NIA	viR09	RT2	26.7851	75.2
38BO	BO	NIA	viR09	RT2	26.6963	75.2
38TG	TG	NIA	viR09	RT2	28.7828	75.5
38TG	TG	NIA	viR09	RT2	27.9286	75.4
39BO	BO	NIA	viR09	RT2	35.351	74.7
39BO	BO	NIA	viR09	RT2	35.7566	74.4
39TG	TG	NIA	viR09	RT2	33.0065	75
39TG	TG	NIA	viR09	RT2	32.7123	74.7
41BO	BO	NIA	viR09	RT2	25.2766	75
41BO	BO	NIA	viR09	RT2	24.7913	75.2
45BO	BO	NIA	viR09	RT2	34.1572	74.8
45BO	BO	NIA	viR09	RT2	34.2368	74.7
45TG	TG	NIA	viR09	RT2	36.0452	75.2
45TG	TG	NIA	viR09	RT2	37.3928	74.4
32BO	BO	Control	viR09	RT2	Undetermined	82.7
32BO	BO	Control	viR09	RT2	39.8445	75.9
32TG	TG	Control	viR09	RT2	Undetermined	74.5
32TG	TG	Control	viR09	RT2	39.3705	74.2
36TG	TG	Control	viR09	RT2	36.9197	75.2
36TG	TG	Control	viR09	RT2	36.4855	77.6
49BO	BO	Control	viR09	RT2	37.8452	79.6
49BO	BO	Control	viR09	RT2	38.1682	79
49TG	TG	Control	viR09	RT2	39.5108	75.9
49TG	TG	Control	viR09	RT2	37.9901	75.1
50BO	BO	Control	viR09	RT2	36.8549	79.1
50BO	BO	Control	viR09	RT2	38.7788	75.4
42BO	BO	Begonia	viR09	RT2	Undetermined	75.5
42BO	BO	Begonia	viR09	RT2	39.2343	75.2
43BO	BO	Begonia	viR09	RT2	39.9321	77.6
43BO	BO	Begonia	viR09	RT2	39.2147	74.5
43TG	TG	Begonia	viR09	RT2	34.6593	77.4
43TG	TG	Begonia	viR09	RT2	35.1722	77.1
44BO	BO	Begonia	viR09	RT2	Undetermined	75.2
44BO	BO	Begonia	viR09	RT2	37.8582	74.7
44TG	TG	Begonia	viR09	RT2	36.3382	77.8
44TG	TG	Begonia	viR09	RT2	36.0947	77.5
46BO	BO	Begonia	viR09	RT2	Undetermined	63.2
46BO	BO	Begonia	viR09	RT2	Undetermined	61.3
46TG	TG	Begonia	viR09	RT2	38.8257	77.4
46TG	TG	Begonia	viR09	RT2	38.8165	75.6
47BO	BO	Begonia	viR09	RT2	38.7931	80.1
47BO	BO	Begonia	viR09	RT2	38.4855	85.8
47TG	TG	Begonia	viR09	RT2	39.5259	77.8
47TG	TG	Begonia	viR09	RT2	39.3855	77.8
48BO	BO	Begonia	viR09	RT2	Undetermined	82
48BO	BO	Begonia	viR09	RT2	38.3258	82
48TG	TG	Begonia	viR09	RT2	36.7522	77.6
48TG	TG	Begonia	viR09	RT2	36.5476	77.7

## Sheet: viR11
Sample Name	Tissue	Group	Detector Name	RT	Ct	Tm Value
31BO	BO	NIA	viR11	RT1	34.519	73.6
31BO	BO	NIA	viR11	RT1	34.0068	73.3
31TG	TG	NIA	viR11	RT1	34.7508	73.5
31TG	TG	NIA	viR11	RT1	35.7347	73
34BO	BO	NIA	viR11	RT1	38.0746	71.7
34BO	BO	NIA	viR11	RT1	36.5175	76.1
34TG	TG	NIA	viR11	RT1	37.4015	76.7
34TG	TG	NIA	viR11	RT1	35.9829	76.3
35BO	BO	NIA	viR11	RT1	38.9724	71.7
35BO	BO	NIA	viR11	RT1	39.7829	71.4
35TG	TG	NIA	viR11	RT1	36.7342	73.3
35TG	TG	NIA	viR11	RT1	36.6308	72.8
37BO	BO	NIA	viR11	RT1	36.6592	73.6
37BO	BO	NIA	viR11	RT1	34.3362	76.7
38BO	BO	NIA	viR11	RT1	28.8529	74.3
38BO	BO	NIA	viR11	RT1	28.5866	74
38TG	TG	NIA	viR11	RT1	32.2319	74.1
38TG	TG	NIA	viR11	RT1	31.7257	74
39BO	BO	NIA	viR11	RT1	35.8072	73.3
39BO	BO	NIA	viR11	RT1	34.482	73.5
39TG	TG	NIA	viR11	RT1	36.3284	73.1
39TG	TG	NIA	viR11	RT1	35.2893	76.3
41BO	BO	NIA	viR11	RT1	27.4102	73.8
41BO	BO	NIA	viR11	RT1	26.6943	74
45BO	BO	NIA	viR11	RT1	36.4089	77.4
45BO	BO	NIA	viR11	RT1	34.8315	73
45TG	TG	NIA	viR11	RT1	36.6565	82.4
45TG	TG	NIA	viR11	RT1	39.3713	74.2
32BO	BO	Control	viR11	RT1	36.4224	79.1
32BO	BO	Control	viR11	RT1	38.7914	80.9
32TG	TG	Control	viR11	RT1	Undetermined	71.4
32TG	TG	Control	viR11	RT1	37.3018	71.1
36TG	TG	Control	viR11	RT1	37.1365	71.6
36TG	TG	Control	viR11	RT1	39.6373	76.3
49BO	BO	Control	viR11	RT1	39.2323	71.2
49BO	BO	Control	viR11	RT1	Undetermined	72.1
49TG	TG	Control	viR11	RT1	37.9706	71.4
49TG	TG	Control	viR11	RT1	36.9887	75.8
50BO	BO	Control	viR11	RT1	Undetermined	74
50BO	BO	Control	viR11	RT1	Undetermined	61.6
42BO	BO	Begonia	viR11	RT1	38.5829	71.2
42BO	BO	Begonia	viR11	RT1	Undetermined	74
43BO	BO	Begonia	viR11	RT1	36.1717	77.9
43BO	BO	Begonia	viR11	RT1	36.73	77.5
43TG	TG	Begonia	viR11	RT1	34.3064	79.2
43TG	TG	Begonia	viR11	RT1	34.5077	76.3
44BO	BO	Begonia	viR11	RT1	38.9386	76.7
44BO	BO	Begonia	viR11	RT1	38.8611	77.8
44TG	TG	Begonia	viR11	RT1	38.2223	71.4
44TG	TG	Begonia	viR11	RT1	37.6992	78.7
46BO	BO	Begonia	viR11	RT1	Undetermined	63.2
46BO	BO	Begonia	viR11	RT1	38.8999	71.4
46TG	TG	Begonia	viR11	RT1	37.4867	71.4
46TG	TG	Begonia	viR11	RT1	36.1461	71.3
47BO	BO	Begonia	viR11	RT1	Undetermined	69.8
47BO	BO	Begonia	viR11	RT1	38.7695	71.4
47TG	TG	Begonia	viR11	RT1	Undetermined	71.4
47TG	TG	Begonia	viR11	RT1	36.7758	71.1
48BO	BO	Begonia	viR11	RT1	35.8069	78.8
48BO	BO	Begonia	viR11	RT1	35.2696	76.4
48TG	TG	Begonia	viR11	RT1	36.5692	71.6
48TG	TG	Begonia	viR11	RT1	35.4513	71.3
31BO	BO	NIA	viR11	RT2	36.317	76.4
31BO	BO	NIA	viR11	RT2	34.7335	73.2
31TG	TG	NIA	viR11	RT2	34.3076	73.9
31TG	TG	NIA	viR11	RT2	34.5185	73.1
34BO	BO	NIA	viR11	RT2	Undetermined	71.8
34BO	BO	NIA	viR11	RT2	39.4204	76.6
34TG	TG	NIA	viR11	RT2	35.4356	73.9
34TG	TG	NIA	viR11	RT2	36.2997	72.7
35BO	BO	NIA	viR11	RT2	36.1733	71.8
35BO	BO	NIA	viR11	RT2	37.7667	71.5
35TG	TG	NIA	viR11	RT2	34.6778	73.7
35TG	TG	NIA	viR11	RT2	33.5189	73.9
37BO	BO	NIA	viR11	RT2	35.7112	73.7
37BO	BO	NIA	viR11	RT2	34.637	76.8
38BO	BO	NIA	viR11	RT2	28.1674	74.2
38BO	BO	NIA	viR11	RT2	27.8756	74.1
38TG	TG	NIA	viR11	RT2	31.2904	74.2
38TG	TG	NIA	viR11	RT2	30.4558	74.1
39BO	BO	NIA	viR11	RT2	34.5848	73.3
39BO	BO	NIA	viR11	RT2	34.8697	76.4
39TG	TG	NIA	viR11	RT2	35.2121	76.6
39TG	TG	NIA	viR11	RT2	35.379	73.4
41BO	BO	NIA	viR11	RT2	26.492	74
41BO	BO	NIA	viR11	RT2	26.1994	74.1
45BO	BO	NIA	viR11	RT2	33.837	77.6
45BO	BO	NIA	viR11	RT2	34.2874	73.2
45TG	TG	NIA	viR11	RT2	36.7456	71.7
45TG	TG	NIA	viR11	RT2	36.7256	76.7
32BO	BO	Control	viR11	RT2	37.1563	76.6
32BO	BO	Control	viR11	RT2	36.6052	71.3
32TG	TG	Control	viR11	RT2	37.3992	71.8
32TG	TG	Control	viR11	RT2	36.6583	71.5
36TG	TG	Control	viR11	RT2	37.8064	71.8
36TG	TG	Control	viR11	RT2	35.977	76.8
49BO	BO	Control	viR11	RT2	38.675	71.3
49BO	BO	Control	viR11	RT2	39.9278	71.2
49TG	TG	Control	viR11	RT2	36.4091	71.7
49TG	TG	Control	viR11	RT2	36.3748	71.7
50BO	BO	Control	viR11	RT2	39.7227	74.2
50BO	BO	Control	viR11	RT2	Undetermined	72.4
42BO	BO	Begonia	viR11	RT2	39.4285	76.1
42BO	BO	Begonia	viR11	RT2	36.3726	71.2
43BO	BO	Begonia	viR11	RT2	37.6205	76.6
43BO	BO	Begonia	viR11	RT2	36.9748	80.2
43TG	TG	Begonia	viR11	RT2	34.5909	77.1
43TG	TG	Begonia	viR11	RT2	34.8663	76.2
44BO	BO	Begonia	viR11	RT2	37.8496	71.8
44BO	BO	Begonia	viR11	RT2	Undetermined	71.5
44TG	TG	Begonia	viR11	RT2	36.6509	71.5
44TG	TG	Begonia	viR11	RT2	36.7196	71.4
46BO	BO	Begonia	viR11	RT2	37.57	71.8
46BO	BO	Begonia	viR11	RT2	38.1003	76.5
46TG	TG	Begonia	viR11	RT2	35.6302	72
46TG	TG	Begonia	viR11	RT2	35.5873	76.7
47BO	BO	Begonia	viR11	RT2	36.3553	76.6
47BO	BO	Begonia	viR11	RT2	37.5922	76.5
47TG	TG	Begonia	viR11	RT2	38.273	71.7
47TG	TG	Begonia	viR11	RT2	37.1494	71.2
48BO	BO	Begonia	viR11	RT2	35.6561	77.3
48BO	BO	Begonia	viR11	RT2	34.8477	77.7
48TG	TG	Begonia	viR11	RT2	35.5228	77.1
48TG	TG	Begonia	viR11	RT2	35.2451	77

## Sheet: viR14
Sample Name	Tissue	Group	Detector Name	RT	Ct	Tm Value
31BO	BO	NIA	viR14	RT1	35.4619	73.1
31BO	BO	NIA	viR14	RT1	34.7122	72.3
31TG	TG	NIA	viR14	RT1	33.9881	72.4
31TG	TG	NIA	viR14	RT1	34.3558	72.8
34BO	BO	NIA	viR14	RT1	34.8181	73.3
34BO	BO	NIA	viR14	RT1	35.2283	75.7
34TG	TG	NIA	viR14	RT1	35.7803	78.1
34TG	TG	NIA	viR14	RT1	35.4071	73
35BO	BO	NIA	viR14	RT1	35.1282	74.1
35BO	BO	NIA	viR14	RT1	36.1339	73.5
35TG	TG	NIA	viR14	RT1	38.1339	73.8
35TG	TG	NIA	viR14	RT1	36.1378	73.7
37BO	BO	NIA	viR14	RT1	33.3279	72.6
37BO	BO	NIA	viR14	RT1	33.676	72.8
38BO	BO	NIA	viR14	RT1	29.5354	76.2
38BO	BO	NIA	viR14	RT1	29.4441	75.9
38TG	TG	NIA	viR14	RT1	33.6967	75.7
38TG	TG	NIA	viR14	RT1	33.8264	75.4
39BO	BO	NIA	viR14	RT1	33.9593	75.5
39BO	BO	NIA	viR14	RT1	34.274	78.6
39TG	TG	NIA	viR14	RT1	35.5107	75.2
39TG	TG	NIA	viR14	RT1	34.6499	72.8
41BO	BO	NIA	viR14	RT1	28.2282	76
41BO	BO	NIA	viR14	RT1	27.7681	75.9
45BO	BO	NIA	viR14	RT1	31.9752	75.7
45BO	BO	NIA	viR14	RT1	32.2016	76.4
45TG	TG	NIA	viR14	RT1	33.5018	73.3
45TG	TG	NIA	viR14	RT1	33.161	72.7
32BO	BO	Control	viR14	RT1	34.6485	75.7
32BO	BO	Control	viR14	RT1	35.2418	75.7
32TG	TG	Control	viR14	RT1	34.9904	77.9
32TG	TG	Control	viR14	RT1	36.5044	73
36TG	TG	Control	viR14	RT1	35.361	73.5
36TG	TG	Control	viR14	RT1	36.1664	73.2
49BO	BO	Control	viR14	RT1	35.5911	72.6
49BO	BO	Control	viR14	RT1	34.9623	73
49TG	TG	Control	viR14	RT1	36.4634	73.1
49TG	TG	Control	viR14	RT1	35.1282	73
50BO	BO	Control	viR14	RT1	34.825	73.1
50BO	BO	Control	viR14	RT1	36.1919	71.6
42BO	BO	Begonia	viR14	RT1	35.6896	72.1
42BO	BO	Begonia	viR14	RT1	34.9903	72.8
43BO	BO	Begonia	viR14	RT1	33.9621	72.4
43BO	BO	Begonia	viR14	RT1	34.176	72.3
43TG	TG	Begonia	viR14	RT1	32.3252	73.1
43TG	TG	Begonia	viR14	RT1	31.8438	72.7
44BO	BO	Begonia	viR14	RT1	35.1757	73.3
44BO	BO	Begonia	viR14	RT1	34.986	72
44TG	TG	Begonia	viR14	RT1	33.5639	73.1
44TG	TG	Begonia	viR14	RT1	33.2733	72.7
46BO	BO	Begonia	viR14	RT1	35.589	73.5
46BO	BO	Begonia	viR14	RT1	35.162	73.3
46TG	TG	Begonia	viR14	RT1	37.1027	73.3
46TG	TG	Begonia	viR14	RT1	35.2848	72.5
47BO	BO	Begonia	viR14	RT1	35.6922	73.1
47BO	BO	Begonia	viR14	RT1	33.5313	81.2
47TG	TG	Begonia	viR14	RT1	35.4023	72.6
47TG	TG	Begonia	viR14	RT1	34.6705	75.2
48BO	BO	Begonia	viR14	RT1	34.1586	73.3
48BO	BO	Begonia	viR14	RT1	33.5546	77.1
48TG	TG	Begonia	viR14	RT1	33.7493	73.5
48TG	TG	Begonia	viR14	RT1	33.6524	72.7
31BO	BO	NIA	viR14	RT2	34.8498	72.8
31BO	BO	NIA	viR14	RT2	35.2304	72.7
31TG	TG	NIA	viR14	RT2	32.9413	73.2
31TG	TG	NIA	viR14	RT2	32.8456	73.1
34BO	BO	NIA	viR14	RT2	35.0173	73.7
34BO	BO	NIA	viR14	RT2	35.0863	73.2
34TG	TG	NIA	viR14	RT2	33.1496	72.9
34TG	TG	NIA	viR14	RT2	33.5031	72.4
35BO	BO	NIA	viR14	RT2	34.7838	73.7
35BO	BO	NIA	viR14	RT2	34.6608	73.2
35TG	TG	NIA	viR14	RT2	33.8798	72.9
35TG	TG	NIA	viR14	RT2	33.9386	72.6
37BO	BO	NIA	viR14	RT2	32.6743	76.1
37BO	BO	NIA	viR14	RT2	32.801	75.8
38BO	BO	NIA	viR14	RT2	29.0635	76.1
38BO	BO	NIA	viR14	RT2	28.8517	76
38TG	TG	NIA	viR14	RT2	31.8242	75.8
38TG	TG	NIA	viR14	RT2	31.9457	75.8
39BO	BO	NIA	viR14	RT2	34.0933	75.4
39BO	BO	NIA	viR14	RT2	33.9944	75.6
39TG	TG	NIA	viR14	RT2	35.6121	72.9
39TG	TG	NIA	viR14	RT2	34.8763	72.2
41BO	BO	NIA	viR14	RT2	28.4944	75.9
41BO	BO	NIA	viR14	RT2	28.0998	76
45BO	BO	NIA	viR14	RT2	31.2896	76.1
45BO	BO	NIA	viR14	RT2	31.2215	73.2
45TG	TG	NIA	viR14	RT2	32.8267	72.7
45TG	TG	NIA	viR14	RT2	32.4127	72.6
32BO	BO	Control	viR14	RT2	33.5304	73.2
32BO	BO	Control	viR14	RT2	34.2587	73.2
32TG	TG	Control	viR14	RT2	33.5911	72.7
32TG	TG	Control	viR14	RT2	33.1471	73.1
36TG	TG	Control	viR14	RT2	34.6738	72.9
36TG	TG	Control	viR14	RT2	33.9598	72.6
49BO	BO	Control	viR14	RT2	34.4649	72.7
49BO	BO	Control	viR14	RT2	35.1939	77
49TG	TG	Control	viR14	RT2	35.8483	73.2
49TG	TG	Control	viR14	RT2	34.1595	72.6
50BO	BO	Control	viR14	RT2	34.2507	72.9
50BO	BO	Control	viR14	RT2	34.5184	72.6
42BO	BO	Begonia	viR14	RT2	36.1645	72.5
42BO	BO	Begonia	viR14	RT2	34.689	72.4
43BO	BO	Begonia	viR14	RT2	33.4121	73
43BO	BO	Begonia	viR14	RT2	32.9847	72.4
43TG	TG	Begonia	viR14	RT2	31.4783	73.2
43TG	TG	Begonia	viR14	RT2	30.9342	72.6
44BO	BO	Begonia	viR14	RT2	34.9844	72.7
44BO	BO	Begonia	viR14	RT2	34.4873	72
44TG	TG	Begonia	viR14	RT2	33.7692	73.2
44TG	TG	Begonia	viR14	RT2	33.2545	73.4
46BO	BO	Begonia	viR14	RT2	34.5206	76.1
46BO	BO	Begonia	viR14	RT2	34.843	75.6
46TG	TG	Begonia	viR14	RT2	34.836	73.4
46TG	TG	Begonia	viR14	RT2	33.9073	72.9
47BO	BO	Begonia	viR14	RT2	34.9793	73.2
47BO	BO	Begonia	viR14	RT2	34.635	73.2
47TG	TG	Begonia	viR14	RT2	34.9965	72.7
47TG	TG	Begonia	viR14	RT2	34.0937	72.9
48BO	BO	Begonia	viR14	RT2	32.7124	72.5
48BO	BO	Begonia	viR14	RT2	32.3109	76
48TG	TG	Begonia	viR14	RT2	34.115	72.2
48TG	TG	Begonia	viR14	RT2	33.2312	72.9
